# Supplementary material for: Assessment of Prevalence and Diversity of Antimicrobial Resistant Escherichia coli from Retail Meats in Southern California
Source: Antibiotics (Basel). 2023 Apr 19;12(4):782. doi: 10.3390/antibiotics12040782 (PMC10135137; doi:10.3390/antibiotics12040782)
Supplement: Supplementary file 1 [file antibiotics-12-00782-s001.zip]

Archive with 1 entries (1 files):
- antibiotics-2311357-supplementary.xlsx
